# Supplementary material for: Ribosomal DNA Copy Number Variation is Coupled with DNA Methylation Changes at the 45S rDNA Locus
Source: Epigenetics. 2023 Jun 27;18(1):2229203. doi: 10.1080/15592294.2023.2229203 (PMC10305490; doi:10.1080/15592294.2023.2229203)
Supplement: Supplemental Material [file KEPI_A_2229203_SM5210.zip]

Archive with 8 entries (7 files):
- Supplementary files/
- Supplementary files/Additional File  1.xlsx
- Supplementary files/Additional File 2.tiff
- Supplementary files/Additional File 3.xlsx
- Supplementary files/Additional File 4.docx
- Supplementary files/Additional File 5.tiff
- Supplementary files/Additional File 6.tiff
- Supplementary files/Supplemental online material.docx
