# Supplementary material for: Ribosomal DNA Copy Number Variation is Coupled with DNA Methylation Changes at the 45S rDNA Locus
Source: Epigenetics. 2023 Jun 27;18(1):2229203. doi: 10.1080/15592294.2023.2229203 (PMC10305490; doi:10.1080/15592294.2023.2229203)
Supplement: Supplemental Material [file KEPI_A_2229203_SM5210.zip › Supplementary files/Additional File 1.xlsx]

## Sheet: a) Samples WGS vs WGBS
ID	SRR	Age	Cell_type	Brain_Area	Tissue	Gender	status	library_type
1525	SRR6375957	65		BA46	Brain	female	control	WGS
1525	SRR6373935-SRR6825473	65	Neun	BA46	Brain	female	control	WGBS
1525	SRR6373968-SRR6825503-SRR6825504	65	Olig2	BA46	Brain	female	control	WGBS
1532	SRR6375959	68		BA46	Brain	female	control	WGS
1532	SRR6373938-SRR6825475	68	Neun	BA46	Brain	female	control	WGBS
1532	SRR6373953-SRR6825489	68	Olig2	BA46	Brain	female	control	WGBS
1539	SRR6375962	53		BA46	Brain	female	control	WGS
1539	SRR6373941-SRR6825478	53	Neun	BA46	Brain	female	control	WGBS
1539	SRR6373954-SRR6825490	53	Olig2	BA46	Brain	female	control	WGBS
1541	SRR6375963	49		BA46	Brain	female	control	WGS
1541	SRR6373942-SRR6825479	49	Neun	BA46	Brain	female	control	WGBS
1541	SRR6373959-SRR6825493	49	Olig2	BA46	Brain	female	control	WGBS
3586	SRR6375945	76		BA46	Brain	male	control	WGS
3586	SRR6373915-SRR6825467	76	Neun	BA46	Brain	male	control	WGBS
3586	SRR6373921-SRR6897040	76	Olig2	BA46	Brain	male	control	WGBS
3590	SRR6375976	75		BA46	Brain	male	control	WGS
3590	SRR6373965-SRR6825499	75	Neun	BA46	Brain	male	control	WGBS
3590	SRR6373966-SRR6825500	75	Olig2	BA46	Brain	male	control	WGBS
3602	SRR6375964	66		BA46	Brain	male	control	WGS
3602	SRR6373943-SRR6825480	66	Neun	BA46	Brain	male	control	WGBS
3602	SRR6373972-SRR6902597	66	Olig2	BA46	Brain	male	control	WGBS
3611	SRR6375965	64		BA46	Brain	male	control	WGS
3611	SRR6373944-SRR6825481	64	Neun	BA46	Brain	male	control	WGBS
3611	SRR6373973-SRR6830105	64	Olig2	BA46	Brain	male	control	WGBS
AN05483	SRR6375970	66		BA46	Brain	male	control	WGS
AN05483	SRR6373950-SRR6825486	66	Neun	BA46	Brain	male	control	WGBS
AN05483	SRR6373951-SRR6825487	66	Olig2	BA46	Brain	male	control	WGBS
AN10090G	SRR6375971	52		BA46	Brain	male	control	WGS
AN10090G	SRR6373952-SRR6825488	52	Neun	BA46	Brain	male	control	WGBS
AN10090G	SRR6373955-SRR6825491	52	Olig2	BA46	Brain	male	control	WGBS

## Sheet: b) ASD samples
ID	Source_name	Brain_region	Age	Gender	Group	Source WGBS libraries
JLKD054	ASDF_1	BA9	8.1098	F	ASD	AV Ciernia, et al., 2020
JLKD055	ASDF_2	BA9	10.3882	F	ASD	AV Ciernia, et al., 2020
JLKD057	ASDF_3	BA9	16	F	ASD	AV Ciernia, et al., 2020
JLKD058	ASDF_4	BA9	4.64706	F	ASD	AV Ciernia, et al., 2020
JLKD051	ASDM_7	BA9	10.5098	M	ASD	AV Ciernia, et al., 2020
JLKD052	ASDM_8	BA9	15.5725	M	ASD	AV Ciernia, et al., 2020
JLKD056	ASDM_9	BA9	5.82745	M	ASD	AV Ciernia, et al., 2020
JLKD059	ASDM_10	BA9	56	M	ASD	AV Ciernia, et al., 2020
JLKD060	ASDM_11	BA9	7.67059	M	ASD	AV Ciernia, et al., 2020
JLKD061	ASDM_12	BA9	27	M	ASD	AV Ciernia, et al., 2020
JLKD063	CtrlF_1	BA9	34.4196	F	Control	AV Ciernia, et al., 2020
JLKD065	CtrlF_2	BA9	6.3451	F	Control	AV Ciernia, et al., 2020
JLKD066	CtrlF_3	BA9	39.4275	F	Control	AV Ciernia, et al., 2020
JLKD067	CtrlF_4	BA9	28.3333	F	Control	AV Ciernia, et al., 2020
JLKD069	CtrlF_5	BA9	9.87843	F	Control	AV Ciernia, et al., 2020
JLKD062	CtrlM_5	BA9	27.1647	M	Control	AV Ciernia, et al., 2020
SRR3536981	CtrlF_6	BA9	42.2	F	Control	Dunaway, et al., 2016
SRR3536978	CtrlM_3	BA9	4.14	M	Control	Dunaway, et al., 2016
SRR3536980	CtrlM_4	BA9	42.3	M	Control	Dunaway, et al., 2016
SRR3537015	CtrlM_1	BA9	10	M	Control	Dunaway, et al., 2016
SRR3537016	CtrlM_2	BA9	44	M	Control	Dunaway, et al., 2016
SRR3537009	ASDM_1	BA9	37.97	M	ASD	Dunaway, et al., 2016
SRR3537010	ASDM_2	BA9	9	M	ASD	Dunaway, et al., 2016
SRR3537011	ASDM_3	BA9	30	M	ASD	Dunaway, et al., 2016
SRR3537012	ASDM_4	BA9	9.27	M	ASD	Dunaway, et al., 2016
SRR3537013	ASDM_5	BA9	8.83	M	ASD	Dunaway, et al., 2016
SRR3537014	ASDM_6	BA9	14.35	M	ASD	Dunaway, et al., 2016

## Sheet: c) Schizophrenia neuron samples
ID	Cell_type	Brain_Area	Tissue	Gender	Age	Status	Source WGBS libraries
1524	Neuron	BA46	Brain	M	40	Control	Mendizabal et al. 2019
1527	Neuron	BA46	Brain	M	36	Control	Mendizabal et al. 2019
AN15240	Neuron	BA46	Brain	F	36	Control	Mendizabal et al. 2019
Miami0001	Neuron	BA46	Brain	M	25	Control	Mendizabal et al. 2019
1531	Neuron	BA46	Brain	M	60	Control	Mendizabal et al. 2019
1533	Neuron	BA46	Brain	M	54	Control	Mendizabal et al. 2019
1535	Neuron	BA46	Brain	M	52	Control	Mendizabal et al. 2019
1536	Neuron	BA46	Brain	M	41	Control	Mendizabal et al. 2019
1537	Neuron	BA46	Brain	M	46	Control	Mendizabal et al. 2019
1538	Neuron	BA46	Brain	F	55	Control	Mendizabal et al. 2019
1539	Neuron	BA46	Brain	F	53	Control	Mendizabal et al. 2019
1541	Neuron	BA46	Brain	F	49	Control	Mendizabal et al. 2019
AN10090	Neuron	BA46	Brain	M	52	Control	Mendizabal et al. 2019
AN16799	Neuron	BA46	Brain	M	43	Control	Mendizabal et al. 2019
1525	Neuron	BA46	Brain	F	65	Control	Mendizabal et al. 2019
1532	Neuron	BA46	Brain	F	68	Control	Mendizabal et al. 2019
1534	Neuron	BA46	Brain	M	75	Control	Mendizabal et al. 2019
3545	Neuron	BA46	Brain	M	80	Control	Mendizabal et al. 2019
3586	Neuron	BA46	Brain	M	76	Control	Mendizabal et al. 2019
3590	Neuron	BA46	Brain	M	75	Control	Mendizabal et al. 2019
3602	Neuron	BA46	Brain	M	66	Control	Mendizabal et al. 2019
3611	Neuron	BA46	Brain	M	64	Control	Mendizabal et al. 2019
AN03398	Neuron	BA46	Brain	F	75	Control	Mendizabal et al. 2019
AN05483	Neuron	BA46	Brain	M	66	Control	Mendizabal et al. 2019
4615	Neuron	BA46	Brain	M	49	Control	Mendizabal et al. 2019
1507	Neuron	BA46	Brain	M	32	SCZ	Mendizabal et al. 2019
1510	Neuron	BA46	Brain	M	33	SCZ	Mendizabal et al. 2019
1511	Neuron	BA46	Brain	M	26	SCZ	Mendizabal et al. 2019
1514	Neuron	BA46	Brain	M	40	SCZ	Mendizabal et al. 2019
4730	Neuron	BA46	Brain	F	32	SCZ	Mendizabal et al. 2019
AN09634	Neuron	BA46	Brain	M	26	SCZ	Mendizabal et al. 2019
1505	Neuron	BA46	Brain	F	46	SCZ	Mendizabal et al. 2019
1509	Neuron	BA46	Brain	M	52	SCZ	Mendizabal et al. 2019
1512	Neuron	BA46	Brain	F	43	SCZ	Mendizabal et al. 2019
1515	Neuron	BA46	Brain	F	50	SCZ	Mendizabal et al. 2019
1516	Neuron	BA46	Brain	M	47	SCZ	Mendizabal et al. 2019
1518	Neuron	BA46	Brain	F	52	SCZ	Mendizabal et al. 2019
1519	Neuron	BA46	Brain	M	54	SCZ	Mendizabal et al. 2019
1523	Neuron	BA46	Brain	F	42	SCZ	Mendizabal et al. 2019
4395	Neuron	BA46	Brain	M	56	SCZ	Mendizabal et al. 2019
4448	Neuron	BA46	Brain	M	46	SCZ	Mendizabal et al. 2019
4504	Neuron	BA46	Brain	M	55	SCZ	Mendizabal et al. 2019
AN17799	Neuron	BA46	Brain	F	56	SCZ	Mendizabal et al. 2019
1506	Neuron	BA46	Brain	F	85	SCZ	Mendizabal et al. 2019
1508	Neuron	BA46	Brain	F	73	SCZ	Mendizabal et al. 2019
1513	Neuron	BA46	Brain	F	73	SCZ	Mendizabal et al. 2019
1517	Neuron	BA46	Brain	M	77	SCZ	Mendizabal et al. 2019
1521	Neuron	BA46	Brain	M	60	SCZ	Mendizabal et al. 2019
1522	Neuron	BA46	Brain	M	63	SCZ	Mendizabal et al. 2019
4336	Neuron	BA46	Brain	F	85	SCZ	Mendizabal et al. 2019
4361	Neuron	BA46	Brain	F	77	SCZ	Mendizabal et al. 2019
4804	Neuron	BA46	Brain	M	61	SCZ	Mendizabal et al. 2019
AN18099	Neuron	BA46	Brain	M	66	SCZ	Mendizabal et al. 2019

## Sheet: d)Schizophreniaoligodendrocytes
ID	Age	Cell_type	Brain_Area	Tissue	Gender	Status	Source WGBS libraries
1532	68	Olig2	BA46	Brain	F	control	Mendizabal et al. 2019
1539	53	Olig2	BA46	Brain	F	control	Mendizabal et al. 2019
1541	49	Olig2	BA46	Brain	F	control	Mendizabal et al. 2019
1525	65	Olig2	BA46	Brain	F	control	Mendizabal et al. 2019
3586	76	Olig2	BA46	Brain	M	control	Mendizabal et al. 2019
3590	75	Olig2	BA46	Brain	M	control	Mendizabal et al. 2019
3602	66	Olig2	BA46	Brain	M	control	Mendizabal et al. 2019
3611	64	Olig2	BA46	Brain	M	control	Mendizabal et al. 2019
AN10090G	52	Olig2	BA46	Brain	M	control	Mendizabal et al. 2019
AN05483	66	Olig2	BA46	Brain	M	control	Mendizabal et al. 2019
1536	41	Olig2	BA46	Brain	M	control	Mendizabal et al. 2019
1538	55	Olig2	BA46	Brain	F	control	Mendizabal et al. 2019
3545	80	Olig2	BA46	Brain	M	control	Mendizabal et al. 2019
MIAMI0001	25	Olig2	BA46	Brain	M	control	Mendizabal et al. 2019
1524	40	Olig2	BA46	Brain	M	control	Mendizabal et al. 2019
4615	49	Olig2	BA46	Brain	M	control	Mendizabal et al. 2019
1527	36	Olig2	BA46	Brain	M	control	Mendizabal et al. 2019
AN03398	75	Olig2	BA46	Brain	F	control	Mendizabal et al. 2019
AN15240	36	Olig2	BA46	Brain	F	control	Mendizabal et al. 2019
	43	Olig2	BA46	Brain	M	control	Mendizabal et al. 2019
1505	46	Olig2	BA46	Brain	F	SCZ	Mendizabal et al. 2019
1510	33	Olig2	BA46	Brain	M	SCZ	Mendizabal et al. 2019
1511	26	Olig2	BA46	Brain	M	SCZ	Mendizabal et al. 2019
1512	43	Olig2	BA46	Brain	F	SCZ	Mendizabal et al. 2019
1515	50	Olig2	BA46	Brain	F	SCZ	Mendizabal et al. 2019
1513	73	Olig2	BA46	Brain	F	SCZ	Mendizabal et al. 2019
1514	40	Olig2	BA46	Brain	M	SCZ	Mendizabal et al. 2019
1518	52	Olig2	BA46	Brain	F	SCZ	Mendizabal et al. 2019
1520	38	Olig2	BA46	Brain	M	SCZ	Mendizabal et al. 2019
1507	32	Olig2	BA46	Brain	M	SCZ	Mendizabal et al. 2019
1523	42	Olig2	BA46	Brain	F	SCZ	Mendizabal et al. 2019
4361	77	Olig2	BA46	Brain	F	SCZ	Mendizabal et al. 2019
4336	85	Olig2	BA46	Brain	F	SCZ	Mendizabal et al. 2019
4395	56	Olig2	BA46	Brain	M	SCZ	Mendizabal et al. 2019
4504	55	Olig2	BA46	Brain	M	SCZ	Mendizabal et al. 2019
4804	61	Olig2	BA46	Brain	M	SCZ	Mendizabal et al. 2019
AN18099	66	Olig2	BA46	Brain	M	SCZ	Mendizabal et al. 2019
AN17799	56	Olig2	BA46	Brain	F	SCZ	Mendizabal et al. 2019
4730	32	Olig2	BA46	Brain	F	SCZ	Mendizabal et al. 2019
4448	46	Olig2	BA46	Brain	M	SCZ	Mendizabal et al. 2019
AN09634	26	Olig2	BA46	Brain	M	SCZ	Mendizabal et al. 2019
1508	73	Olig2	BA46	Brain	F	SCZ	Mendizabal et al. 2019
