# Supplementary material for: Ribosomal DNA Copy Number Variation is Coupled with DNA Methylation Changes at the 45S rDNA Locus
Source: Epigenetics. 2023 Jun 27;18(1):2229203. doi: 10.1080/15592294.2023.2229203 (PMC10305490; doi:10.1080/15592294.2023.2229203)
Supplement: Supplemental Material [file KEPI_A_2229203_SM5210.zip › Supplementary files/Additional File 3.xlsx]

## Sheet: Effect Depth Coverage
	Depth Percentage	Library	Methods	BRD	ARD_18S	ARD_28S	relative CN_18S	relative CN_28S	rDNA global methylation
	100	SRR1045736	KAPA HIFI HOTSTART URACIL MIX	41.8774	10816.3	11022	258.285	263.197	0.555
	90	SRR1045736	KAPA HIFI HOTSTART URACIL MIX	37.6522	9706.27	9942.81	257.788	264.07	0.555
	80	SRR1045736	KAPA HIFI HOTSTART URACIL MIX	33.5827	8608.24	8802.37	256.33	262.111	0.555
	70	SRR1045736	KAPA HIFI HOTSTART URACIL MIX	29.3688	7478.36	7673.55	254.636	261.282	0.555
	60	SRR1045736	KAPA HIFI HOTSTART URACIL MIX	25.0695	6400.62	6585.65	255.315	262.696	0.555
	50	SRR1045736	KAPA HIFI HOTSTART URACIL MIX	20.872	5339.95	5477.31	255.843	262.424	0.555
	40	SRR1045736	KAPA HIFI HOTSTART URACIL MIX	16.5746	4276.18	4392.71	257.995	265.026	0.555
	30	SRR1045736	KAPA HIFI HOTSTART URACIL MIX	12.3964	3201.29	3285.09	258.244	265.004	0.555
	20	SRR1045736	KAPA HIFI HOTSTART URACIL MIX	8.20793	2129.13	2174.49	259.399	264.926	0.556
	10	SRR1045736	KAPA HIFI HOTSTART URACIL MIX	3.97574	1070.64	1114.64	269.293	280.36	0.555
	100	SRR536239	STRATEGENE	75.9657	42740.1	39594.3	562.624	521.213	0.576
	90	SRR536239	STRATEGENE	69.3008	38451.2	35632.4	554.845	514.17	0.576
	80	SRR536239	STRATEGENE	61.5572	34168.7	31703	555.072	515.017	0.576
	70	SRR536239	STRATEGENE	53.8201	29960.7	27668.9	556.682	514.099	0.576
	60	SRR536239	STRATEGENE	46.1329	25706.2	23746.6	557.22	514.743	0.576
	50	SRR536239	STRATEGENE	38.4206	21415	19771.5	557.384	514.607	0.576
	40	SRR536239	STRATEGENE	30.68	17178.1	15812.6	559.912	515.404	0.576
	30	SRR536239	STRATEGENE	22.9537	12967.9	11831.3	564.959	515.442	0.576
	20	SRR536239	STRATEGENE	15.2095	8630.71	7826.67	567.457	514.593	0.576
	10	SRR536239	STRATEGENE	7.49252	4374.81	3923.65	583.89	523.676	0.576
